# Supplementary material for: Design, Synthesis, and Pharmacological Activity of the N-(4-(1H-1,2,4-Triazol-1-yl)phenyl)-substituted-amide Derivatives
Source: Molecules. 2025 Aug 18;30(16):3400. doi: 10.3390/molecules30163400 (PMC12388125; doi:10.3390/molecules30163400)
Supplement: Supplementary file 1 [file molecules-30-03400-s001.zip]

Archive with 1 entries (1 files):
- molecules-3807108-supplementary.pdf
